# Supplementary material for: Identification of key gene networks controlling vernalization development characteristics of Isatis indigotica by full-length transcriptomes and gene expression profiles
Source: Physiol Mol Biol Plants. 2021 Dec 24;27(12):2679–93. doi: 10.1007/s12298-021-01110-2 (PMC8703213; doi:10.1007/s12298-021-01110-2)
Supplement: Supplementary file 1 — Supplementary file1 (XLS 21 kb) [file 12298_2021_1110_MOESM1_ESM.xls]

## Sheet: Sheet1
Table S1. Sequences of Primers used in this study
Primer	Primer Sequence (5'→3')
Actin-F	GGAGAAGAACTACGAGCTA
Actin-R	GCTGGAAGAGTATTTCAGG
ONT.11185.1-F	GCAGAGAGAGGAAACAAA
ONT.11185.1-R	CACCAGAGGAAGATTACAA
ONT.12090.1-F	GTACGATGCAATCTCCAA
ONT.12090.1-R	GACGAAACACTCATCACA
ONT.13080.2-F	GCAGTTAGTGAAGGGTTTA
ONT.13080.2-R	CCAACACCTACAACATGA
ONT.13297.1-F	TCGTGACAAGAATGATGTG
ONT.13297.1-R	GGAGATTAGGGTTTTGAGC
ONT.14640.1-F	GGGGAACATCAATCTCTC
ONT.14640.1-R	GCTCTTTAAAAGCCAACC
ONT.15448.1-F	GCTTCGTTGACTGTTGTC
ONT.15448.1-R	TTCCCGGAGAAAAGGATG
ONT.16583.1-F	CCTTGACTACGCCATAGA
ONT.16583.1-R	GATCGGAAGAACATGAGC
ONT.17213.1-F	ATCCGGTCTAGGAAACTG
ONT.17213.1-R	CCTTCATCCTCCACCATA
